# Supplementary material for: Early Myocardial Repolarization Heterogeneity Is Detected by Magnetocardiography in Diabetic Patients with Cardiovascular Risk Factors
Source: PLoS One. 2015 Jul 17;10(7):e0133192. doi: 10.1371/journal.pone.0133192 (PMC4505945; doi:10.1371/journal.pone.0133192)
Supplement: S1 Dataset — (XLSX) [file pone.0133192.s001.xlsx]

## Sheet: Code book
SIQTc (ms)
QTCd (ms)
age (year)
sex	1: male	2: female
height( cm)
weight (kg)
body mass index (kg/m2)
waist circumference (cm)
systolic blood pressure (mmHg)
diastolic blood pressure (mmHg)
smoking	0: never smoking	1: ex-smoker	2: current smoker
daily cigarette amount
alcohol consumption	0: no use	1: 2-3 times annually	2: 2-3 times monthly	3: 2-3 time weekly	4: 4 times weekly	5: 5 times weekly
stroke	0: no	1: yes
myocardial infaction	0: no	1: yes
coronary artery disease	0: no	1: yes
coronary artery bypass surgery	0: no	1: yes
coronary stenting	0: no	1: yes
fasting glucose (mg/dL)
post-prandial glucose (mg/dL)
HbA1c (%)
total cholesterol (mg/dL)
triglycerdies (mg/dL)
HDL cholesterol (mg/dL)
LDL cholesterol (mg/dL)
creatinine (mg/dL)
eGFR (ml/min/1.73 m2)
sulfonylurea	0: no	1: yes
glinide	0: no	1: yes
thiazolidinedione	0: no	1: yes
insulin	0: no	1: yes
metformin	0: no	1: yes
ARB	0: no	1: yes
ACE inhibitor	0: no	1: yes
calcium channel blocker	0: no	1: yes
beta blocker	0: no	1: yes
alpha blocker	0: no	1: yes
diuretics	0: no	1: yes
statin	0: no	1: yes
fibrate	0: no	1: yes

## Sheet: Raw data
SIQTc (ms)	QTCd (ms)	age (year)	sex	height( cm)	weight (kg)	body mass index (kg/m2)	waist circumference (cm)	systolic blood pressure (mmHg)	diastolic blood pressure (mmHg)	smoking	daily cigarette amount	alcohol consumption	stroke	myocardial infaction	coronary artery disease	coronary artery bypass surgery	coronary stenting	fasting glucose (mg/dL)	post-prandial glucose (mg/dL)	HbA1c (%)	total cholesterol (mg/dL)	triglycerdies (mg/dL)	HDL cholesterol (mg/dL)	LDL cholesterol (mg/dL)	creatinine (mg/dL)	eGFR (ml/min/1.73 m2)	sulfonylurea	glinide	thiazolidinedione	insulin	metformin	ARB	ACE inhibitor	calcium channel blocker	beta blocker	alpha blocker	diuretics	statin	fibrate
0.259	81.62	74	2	152	46	19.91	81	126	78	0		0	0	0	0	0	0	91	120	6.2	218	79	73	103	0.8	70.1168	1	0	0	0	0	1	0	1	1	0	0	1	0
0.207	71.213	76	1	166	65.5	23.7698	90	140	80	0		0	0	0	0	0	0	151	182	8.1	189	147	33	99	1.7	39.3817	1	0	0	0	0	1	0	1	1	0	0	0	0
0.244	66.689	79	2	157	45	18.2563	74	120	60	0		0	0	0	0	0	0	130	218	6.1	228	147	56	104	1	53.484	0	1	0	0	1	0	0	0	0	0	0	0	0
0.164	60.341	74	2	151	43	18.8588	75	156	77	0		0	0	0	0	0	0	95	78	5.8	160	51	50	72	0.8	70.1168	1	0	1	0	1	1	0	0	0	0	0	0	0
0.146	59.648	59	1	162.5	78.5	29.7278	98	130	90	0		2	0	0	0	0	0	140	168	7.8	185	123	44	105	1.1	68.5154	0	1	1	0	1	1	0	0	1	0	0	1	0
0.172	55.579	71	2	159	62	24.5243		110	64						0			126	230	7.7	234	129	46	123	0.8	70.7083	1	0	0	1	1	1	0	0	0	0	0	1	0
0.305	86.164	82	2	144	38.5	18.5667	79	151	71						0			107	322	7.4	215	87	65	119	1	53.0808	1	0	1	0	1	1	0	1	0	0	0	1	0
0.208	69.933	67	2	156	66	27.1203	92	120	70	0		0	0	0	0	0	0	114	123	6.2	148	141	39	77	0.7	83.4652	1	0	1	0	0	0	0	0	0	0	0	0	0
0.337	87.62	78	2	160	98	38.2812	125	140	80	0		0	0	0	0	0	0	125	141	6.9	167	143	36	76	1.3	39.6147	1	0	0	0	1	1	0	1	0	1	1	1	0
0.239	90.554	58	1	156	64	26.2985	87	130	70	0		2	0	0	0	0	0	130	162	6.7	173	86	53	97	0.8	99.2879	0	0	0	0	0	0	0	0	0	0	0	0	0
0.224	71.918	59	2	156	42.5	17.4638	69	150	80	0		0	0	0	0	0	0	94	103	7.5	151	52	78	46	0.8	73.4164	0	0	0	1	1	0	0	0	0	0	0	0	0
0.276	71.19	77	1	165	64	23.5078	92	121	65	0		0	0	0	0	0	0	90	87	7.1	184	192	39	114	1.3	53.5291	0	0	0	1	1	1	0	0	0	0	0	1	0
0.48	100.81	78	2	144	62	29.8997	95	121	66	0		0	0	0	1	0	0	100	242	6.7	224	76	79	87	0.9	60.5551	1	0	1	0	0	1	0	0	0	0	0	1	0
0.2	72.012	81	1	162	57	21.7193	80	128	71	0		0	0	0	0	0	0	119	292	7.2	137	53	56	49	0.8	92.779	1	0	0	1	1	1	0	1	0	0	0	0	0
0.24	63.411	62	2	155	51	21.2279	77	124	73	0		0	0	0	0	0	0	95	118	6.5	175	198	40	79	0.8	72.681	0	0	0	0	1	1	0	0	0	0	0	1	0
0.238	71.384	61	2	154	44	18.5529	69.5	140	80	0		0	0	0	0	0	0	89	86	6.4	117	99	39	50	0.9	63.6538	0	0	0	1	0	1	0	1	0	0	0	1	0
0.332	90.152	51	2	163	72.5	27.2874	100	145	90	0		0	0	0	0	0	0	124	136	7	272	1019	28	33	0.7	88.219	0	1	0	0	0	1	0	0	0	0	0	0	1
0.391	103.16	74	1	172	68	22.9854	79	120	70	0		0	0	0	0	0	1	108	159	6.8	138	69	47	65	1.1	65.436	1	0	0	0	1	0	0	0	0	0	0	0	0
0.199	49.693	70	2	163	55	20.7008	76	130	80	0		0	0	0	0	0	0	135	160	7	174	113	39	92	1	54.8134	1	0	0	0	1	1	0	0	0	0	0	0	0
0.199	49.693	70	2	163.5	55	20.5744	76	150	90	0		0	0	0	0	0	0	106	112	6.9	174	113	39	92	1	54.8134	1	0	1	0	1	1	0	0	0	0	0	0	0
0.283	100.479	55	1	167.5	88	31.3656	107.5	130	76	0		0	0	0	0	0	0	117	127	6.8	147	137	30	89	0.9	87.609	1	0	0	0	1	1	0	1	0	0	0	1	0
0.301	83.522	82	2	147	44.5	20.5933	82	130	78	0		0	0	0	0	0	0	106	232	6.2	166	46	44	91	0.8	68.6708	0	0	0	0	0	0	0	0	0	0	0	0	0
0.337	91.676	66	1	166	54	19.5965	82	160	90	0		0	0	0	0	0	0	97	106	6.8	149	77	34	82	0.8	96.7174	0	1	1	0	1	1	0	1	0	0	0	1	0
0.18	81.511	56	1	169	64	22.4082	85.5	169	64	0		0	0	0	0	0	0	82	204	5.5	227	91	50	126	1.1	69.245	0	0	0	0	0	0	0	0	0	0	0	1	0
0.281	91.434	69	2	164	64	23.7954	93.5	130	80	0		0	0	0	0	0	0	137	184	6.8	196	60	64	98	0.8	71.1197	0	1	1	0	1	1	0	0	1	0	1	1	0
0.346	103.639	63	1	163	74	27.852	92.5	140	90	0		0	0	0	0	0	0	125		6.5	194	131	51	83	1	75.4696	1	0	1	0	1	0	0	1	0	1	1	0	0
0.238	62.818	52	1	168	63.5	22.4986	89.5	114	77	0		0	0	0	0	0	0	105	169	7	150	98	43	76	1.1	70.2946	0	0	0	0	0	0	0	0	0	0	0	1	0
0.245	75.659	59	1	168	57	20.1956	81	150	90	0		0	0	0	0	0	0	153	167	8.1	141	70	39	67	0.9	86.3693	0	1	0	0	1	1	0	0	0	0	0	0	0
0.355	101.352	70	1	157.5	54.5	21.9703	80.5	116	70	0		0	0	0	0	0	0	133	242	7.3	227	62	86	99	0.9	83.4233	1	0	0	0	1	0	0	0	0	0	0	0	0
0.254	96.173	58	2	162	81	30.8642	107	128	90	0		0	0	0	0	0	0	130	112	6.9	221	91	80	96	1	56.9464	0	0	0	0	1	0	0	0	0	0	0	0	0
0.374	107.238	50	1	170	74	25.6055	97.5	130	90	2	70	4	0	0	0	0	0	144	250	8.6	230	142	39	13	0.9	89.3205	0	1	1	0	1	0	0	0	0	0	0	1	0
0.216	63.88	70	2	158	56	22.4323	76	120	90	0		0	0	0	0	0	0	101	89	5.9	177	105	49	98	0.8	70.9122	0	0	0	0	0	0	0	0	0	0	0	0	0
0.248	70.895	61	2	158	65	26.0375	88	130	90	0		0	0	0	0	0	0	134	112	7.4	210	91	56	125	0.7	85.0701	1	0	0	0	1	1	0	1	1	0	0	0	0
0.3	77.005	73	2	157	66.5	26.9788	103	104	80	0		0	0	0	0	0	0	129	185	8	202	210	35	110	1.1	48.6878	1	0	0	0	1	1	0	1	1	0	1	0	1
0.222	79.535	64	2	156	61	25.0657	88	180	96	0		0	0	0	0	0	0	177	190	8.4	217	195	45	125	0.8	72.214	0	1	0	0	1	1	0	0	0	0	0	0	0
0.245	85.09	67	1	170	78	26.9896	98	130	80	2	20	2	0	0	0	0	0	157	207	7.3	176	201	29	92	0.9	84.1684	0	0	0	0	1	0	0	0	0	0	0	0	0
0.278	70.764	68	2	153.5	92	39.0455	133	152	94	1		0	0	0	0	0	0	156	169	6.5	192	145	46	99	1.3	40.7335	0	0	0	1	1	0	0	0	0	0	1	1	0
0.184	79.197	67	1	180	73	22.5309	89	104	60	1		0	0	0	0	0	0	153	117	6.9	161	58	56	64	1.3	55.0623	0	1	1	0	1	0	0	0	0	0	0	0	0
0.184	76.32	62	1	170	76	26.2976	97	140	90	1		1	0	0	0	0	0	104	130	7.1	214	60	90	87	1	75.7151	0	1	1	0	1	0	0	0	0	0	0	0	0
0.275	74.262	54	1	174	79	26.0933	96	120	70	1		2	0	0	0	0	0	146	167	6.9	196	142	49	94	1	77.8686	0	1	0	0	1	1	0	0	0	0	0	0	0
0.354	94.891	63	2	160	63	24.6094	93	160	60	0		0	1	0	1	0	1	137	134	7.3	153	191	26	73	1.4	37.979	0	0	0	1	0	0	0	1	1	1	1	0	0
0.17	70.466	60	2	155	49	20.3954	81	130	80	0		0	0	0	0	0	0	121	77	6	216	141	46	113	0.8	73.1664	0	0	0	0	1	0	0	0	0	0	0	0	0
0.166	57.455	72	2	154	54	22.7694	81.5	140	70	0		0	0	0	0	0	0	116	209	6.8	236	98	63	132	0.9	61.5471	0	1	0	0	1	1	0	1	0	0	0	1	0
0.238	79.091	55	2	153.5	71.5	30.3451	96	150	90	0		0	0	0	0	0	0	47	71	7.5	168	118	41	100	0.6	103.791	0	0	0	1	1	1	0	1	1	0	0	1	0
0.416	126.304	59	1	162	63	24.0055	90	110	78	2	10	0	0	0	0	0	0	127	236	6.7	212	129	44	138	1.1	68.5154	0	0	0	0	1	0	0	0	0	0	0	1	0
0.217	78.956	67	2	161	57.6	22.2214	84	140	70	0		0	0	0	0	0	0	148	274	7.5	220	59	71	107	0.6	99.7154	0	1	1	0	1	0	0	0	0	0	0	0	0
0.267	77.899	86	1	153	54	23.0681	92	140	80	0		0	1	0	0	0	0	77	98	6.9	150	112	31	70	4.4	12.8171	0	1	0	0	0	0	0	0	0	1	0	0	0
0.332	84.338	69	1	164	71.5	26.5839	99	161	100	1		5	0	0	0	0	0	101	160	6.5	188	294	28	98	1.4	50.2481	1	0	0	0	1	0	0	1	0	0	0	0	1
0.159	60.535	68	2	152	52.5	22.7233	85.5	160	80	0		0	0	0	0	0	0	145	171	7.3	235	65	47	146	0.9	62.2654	1	0	0	0	1	1	0	1	0	0	0	0	0
0.159	60.535	68	2	152	52.5	22.7233	85.5	160	80						0			145	171	7.3	135	65	47	146	0.9	62.2654	1	0	0	0	1	1	0	1	0	0	0	0	0
0.245	74.531	61	1	165	65	23.8751	90.5	127	73						0			148	236	7.5	192	118	33	113	1.1	68.0533	1	0	0	1	1	0	0	0	0	0	0	0	0
0.174	64.152	73	2	158	59	23.634	98.5	139	67	0		0	0	0	0	0	0	101	100	6.5	165	193	41	86	0.9	61.375	0	1	0	0	1	1	0	1	0	0	0	0	0
0.269	73.951	70	2												0			141	144	7.5	97	157	32	22	0.7	82.7264	0	0	0	1	1	0	1	1	1	0	0	1	0
0.316	71.443	63	2	160	60.5	23.6328	83.5	160	95	0		0	0	0	0	0	0	138	152	6.6	151	116	42	81	0.6	100.969	0	0	0	0	1	1	0	0	0	0	0	0	0
0.183	62.017	78	1	166	58.3	21.1569	97	140	80	2	18	0	0	0	0	0	0	71	157	7	155	70	38	77	0.9	81.6107	1	0	1	0	1	0	0	1	0	1	0	0	0
0.154	51.407	70	1	163	65	24.4646	91	150	82	0		2	0	0	0	0	0	172	230	7.9	176	218	44	81	1	73.8726	0	1	1	0	1	1	0	1	0	0	0	1	0
0.32	82.96	59	1	167	70	25.0995	94	142	87	0		0	0	0	0	0	0	107	107	5.9	163	83	46	86	0.9	86.3693	1	0	0	0	1	1	0	1	0	0	0	0	0
0.216	72.189	52	2	156	68.8	28.2709	95	148	72						0			139	211	7.6	158	154	43	76	0.7	87.8719	1	0	0	1	1	1	0	0	0	0	0	0	0
0.369	97.445	60	1	165	65	23.8751	95.5	150	90						0			108	121	6.9	146	79	82	35	1	76.2208	0	0	0	0	1	0	0	0	1	0	0	1	0
0.185	49.094	57	1	165	55	20.202	86	120	70						0			181	196	6.3	151	43	45	78	0.9	86.976	1	0	0	0	1	0	0	0	0	0	0	0	0
0.241	86.259	56	1	167	77	27.6095	93.5	130	66	2	30	4	0	0	0	0	0	124		6.3	158	205	38	85	1.1	69.245	0	1	0	0	1	1	0	1	0	1	0	0	1
0.164	51.881	69	2	158	50	20.0288	77	120	70	0		0	0	0	0	0	0	143	184	7.3	220	47	70	119	0.8	71.1197	0	0	0	0	1	1	0	0	0	0	0	0	0
0.234	84.088	55	1	175	98	32	112	108	60	0		0	0	0	0	0	0	115		6.8	190	141	39	97	0.9	87.609	0	0	0	0	0	0	0	0	0	0	0	1	0
0.199	82.624	49	1	173	95	31.7418	118	128	91	0		0	0	0	0	0	0	149	221	9.6	200	151	27	126	0.7	119.863	0	0	0	1	1	1	0	1	0	0	1	1	0
0.388	106.843	52	1	164	63	23.4236	92	160	90	1		2	0	0	0	0	0	172	192	7.4	167	100	37	105	0.9	88.6122	1	0	0	0	1	0	0	0	0	0	0	0	0
0.275	66.531	88	1	152.5	73.4	31.5614	108	120	80	0		0	0	0	0	0	0	185	278	11.9	156	113	31	100	1.3	52.0976	1	0	0	0	1	1	0	1	0	0	0	0	0
0.233	71.928	58	1	166	61.5	22.3182	84.5	135	77	0		0	0	0	0	0	0	137	143	6.9	208	113	53	93	1	76.7471	1	0	0	0	0	0	0	0	0	0	0	1	0
0.344	80.026	70	2	155	53.5	22.2685	83	150	70	0		0	0	0	0	0	0	127	162	6.6	193	118	51	96	0.7	82.7264	1	0	0	0	1	1	0	0	0	0	0	0	0
0.249	85.28	76	1	167	62	22.231		120	80	1		0	0	0	1	0	0	114	211	8.5				122	1	72.6495	1	0	1	0	1	0	0	0	1	0	0	1	0
0.319	83.257	79	2	157	60	24.3418	87.5	140	80	0		0	0	0	0	0	0	128	149	7.2	172	170	52	58	1.2	43.336	0	1	1	0	1	1	0	0	1	0	0	0	0
0.181	63.289	55	1	162	51	19.433	78	150	84	1		2	0	0	0	0	0	159	258	7.8	233	140	50	149	1	77.579	0	1	0	0	1	0	0	0	0	0	0	0	0
0.2	72.488	70	1	158	55.5	22.232	88	110	80	2	10	0	0	0	0	0	0	191	336	8.3	135	128	32	59	1.2	59.856	0	1	0	0	1	0	1	1	0	0	0	0	0
0.183	76.339	69	1	160	71	27.7344	101.5	120	60	1		0	0	0	0	0	0	112	193	7.1	192	315	38	74	1	74.0887	1	0	1	0	1	0	0	0	0	0	0	1	0
0.217	65.868	70	1	160	70	27.3438	94.5	160	90	0		0	0	0	0	0	0	152	243	6.2	155	133	85	42	0.9	83.4233	0	1	1	0	1	1	0	1	0	0	0	1	0
0.349	118.688	84	1	166	73.5	26.673	96.5	162	86	1		0	0	0	0	0	0	143	192	7.8	185	96	36	114	1.7	38.5897	1	0	0	0	0	1	0	1	0	0	1	0	0
0.23	68.555	64	2	165	89	32.6905	105	133	83						0			126	166	6.4	194	117	46	101	0.7	84.245	0	0	1	0	1	1	0	0	0	0	0	1	0
0.239	49.507	65	2	154	61	25.721	90.5	120	70	0		0	0	0	0	0	0	113	111	6.3	144	86	39	75	0.8	71.9871	0	0	0	0	1	1	0	1	0	0	0	1	0
0.204	64.777	67	2	149	55	24.7737	84	130	70	0		0	0	0	0	0	0	98	202	7.4	203	114	59	120	0.8	71.5456	0	1	0	1	1	0	1	0	0	0	0	1	0
0.253	80.469	69	1	171	84.5	28.8978	106.6	138	80	1		2	0	0	0	0	0	102	180	7.3	151	122	41	82	1	74.0887	1	0	1	0	1	0	0	0	0	0	0	1	0
0.152	42	76	2	149	56	25.2241	89	150	60	0		0	1	0	1	0	0	112	86	7.5	257	95	70	116	1.4	36.5599	0	0	0	1	0	1	0	1	0	0	0	0	0
0.288	87.671	55	1	170	73	25.2595	92.5	110	75	2	40	0	0	0	0	0	0	163	138	7.9	157	103	36	89	1	77.579	1	0	0	0	1	0	0	0	0	0	0	1	0
0.231	72.62	62	1	150	63	28	87	157	91	0		0	0	0	0	0	0	161	278	9.3	173	61	49	95	1.1	67.829	1	0	0	1	1	1	0	0	0	0	0	0	0
0.396	117.729	71	2	158	64.5	25.8372	89	128	76	0		0	0	0	0	0	0	113	187	7.4	193	97	65	84	0.7	82.4885	1	0	1	0	1	1	0	0	0	0	0	1	0
0.303	78.657	59	2	163.5	66	24.6893	86.5	140	80	0		0	0	0	0	0	0	105	151	6.3	188	179	44	89	0.9	64.086	1	0	0	0	1	0	0	0	0	0	0	0	0
0.26	73.542	54	2	148	61.5	28.0771	89.5	120	70	0		0	0	0	0	0	0	174	291	7.3	231	181	41	119	0.7	87.2013	1	0	0	0	1	0	0	0	0	0	0	1	0
0.18	56.008	61	2	156	60	24.6548	85.5	140	80	0		0	0	0	0	0	0	127	191	6.3	189	62	50	91	0.9	63.6538	1	0	1	0	1	0	0	0	0	0	0	0	0
0.236	79.697	38	1	168	76	26.9274	90.5	128	78	0		0	0	0	0	0	0	82	121	5.9	258	88	53	155	0.8	108.187	0	1	0	0	1	0	0	0	0	0	0	1	0
0.254	73.802	83	2	152	62.2	26.9217	105	150	80	0		0	0	0	0	0	0	166	225	8.2	200	58	52	119	1	52.9504	1	0	0	0	1	1	0	1	0	0	0	0	0
0.261	86.364	80	1	180	93	28.7037	115	128	74	0		0	0	0	0	0	0	115	139	6.8	249	211	38	138	1.4	48.7617	1	0	0	0	1	1	0	0	0	1	0	0	0
0.275	77.916	62	2	166	62	22.4996	83	120	80	0		0	0	0	0	0	0	159	108	7.3	176	126	37	106	1	56.1806	1	0	0	0	1	0	0	0	0	0	0	0	0
0.275	77.916	62	2	166	62	22.4996	83	120	80	0		0	0	0	0	0	0	159	108	7.3	176	126	37	106	1	56.1806	1	0	0	0	1	0	0	0	0	0	0	0	0
0.179	78.552	54	2	151	57	24.9989	83.5	140	90	0		0	0	0	0	0	0	148	254	7.5	224	123	54	125	0.7	87.2013	1	0	0	0	1	1	0	1	0	0	0	0	0
0.347	81.992	77	1	170	63	21.7993	91	153	71						0			113	175	6.2	148	191	31	80	1.1	64.9102	1	0	0	0	1	1	0	0	0	0	0	0	0
0.417	95.615	63	2	156	54	22.1893	82	126	74						0			121	199	6.7	189	103	36	99	0.7	84.5148	0	0	0	0	1	0	0	0	0	0	0	0	0
0.267	75.56	75	2	155	60	24.974	86	135	70	0		0	0	0	0	0	0	106	227	7.6	241	120	47	129	1.5	33.8528	0	1	0	0	0	0	0	1	0	1	0	0	0
0.249	69.005	60	1	170.5	66.5	22.8756	86.5	130	70	1		0	0	0	1	0	2	135	340	7.1	199	105	34	144	1.8	38.6802	0	0	0	1	0	1	0	1	1	0	0	1	0
0.183	70.11	48	2	150	54	24	85.5	129	76	0		0	0	0	0	0	0	103	113	6.7	142	208	32	69	1.4	40.1345	0	0	0	1	1	1	0	0	0	0	0	1	0
0.232	95.452	67	2	151	63	27.6304	95	110	70	0		0	0	0	0	0	0	73	228	8.3	199	116	51	116	0.6	99.7154	1	0	1	0	1	0	1	0	0	0	0	0	0
0.391	92.65	72	2	158	69	27.6398	93.5	140	70	0		0	0	0	0	0	0	129	195	6.7	198	93	66	94	0.8	70.5079	1	0	0	0	1	0	0	0	0	0	0	0	0
0.215	79.772	52	1	168	80	28.3447	92	140	90	0		2	0	0	0	0	0	228		9.8	257	390	45	146	1.2	63.5791	1	0	0	0	0	1	0	0	0	0	1	0	1
0.198	67.407	63	2	150	59	26.2222	89.5	160	90	0		0	0	0	0	0	0	142	203	7.7	177	81	73	87	0.6	100.969	1	0	0	0	0	1	0	0	0	0	0	1	0
0.308	78.942	62	2	145	67.5	32.1046	91	130	70	0		0	0	0	0	0	0	143	249	6.9	206	234	53	92	1	56.1806	1	0	1	0	1	1	0	0	0	0	0	1	1
0.221	66.081	74	1	161.5	73	27.9884	103	130	76	2	20	0	0	0	0	0	0	145	210	9.3	157	106	35	94	1.2	59.1846	1	0	0	0	1	0	0	1	1	0	1	1	0
0.2	52.072	64	2	156	96	39.4477	104	130	90	0		0	0	0	0	0	0	204	223	9.5	154	247	32	64	0.9	63.0364	0	1	1	0	1	0	0	1	1	0	0	1	0
0.275	82.918	61	1	178	65	20.5151	85	140	70	2	8.5	4	0	0	0	0	0	148	131	7.7	133	148	35	69	0.9	85.7868	1	0	0	0	1	0	0	0	0	0	0	0	0
0.336	88.024	72	1	174	79.5	26.2584	104.5	142	91	0		0	0	0	0	0	0	123	103	6.8	98	39	31	47	0.8	95.0241	1	0	1	0	1	1	0	0	1	0	0	1	0
0.263	82.759	53	1	170	72	24.9135	90	116	68	0		2	0	0	0	0	0	138	217	7.8	206	134	46	106	1.1	70.0234	1	0	1	0	1	0	0	0	0	0	0	0	0
0.26	110.475	69	2	150	74	32.8889	103	150	80	0		0	0	0	0	0	0	219	235	10.5	179	123	29	118	1	54.9738	1	0	1	0	1	1	0	1	0	0	0	1	0
0.34	94.151	55	2	152	50	21.6413	80.5	130	70	0		0	0	0	0	0	0	156	171	10.5	164	40	56	66	0.7	86.8771	1	0	1	0	1	0	0	1	0	0	0	0	0
0.264	74.198	68	2	156	53	21.7784	73.5	130	68	0		0	0	0	0	0	0	128	232	7.6	215	86	59	91	0.8	71.3308	1	0	0	0	1	0	1	1	1	0	0	1	0
0.324	91.886	62	2	144	60	28.9352	89	151	96	0		0	0	0	0	0	0	119	133	7.7	186	91	44	112	0.7	84.7897	1	0	1	0	1	1	0	0	0	0	0	0	0
0.249	64.268	69	2	151	46.5	20.3938	74.5	120	60	0		0	0	0	0	0	0	124	162	7.1	170	101	94	41	1	54.9738	0	1	0	0	1	1	0	0	0	0	0	0	0
0.186	63.817	61	1	170	69	23.8754	89	150	80	2	1	2	0	0	0	0	0	166	205	6.6	167	102	43	87	0.9	85.7868	1	0	0	0	1	0	0	0	0	0	0	1	0
0.239	81.929	69	1	168	63	22.3214	77	141	76	0		0	0	0	0	0	0	100	95	7.5	76	62	51	94	1.3	54.7345	0	1	1	0	1	1	0	0	0	0	0	0	0
0.242	89.257	64	1	160	78	30.4688	100.5	120	78	0		2	0	0	1	0	1	124	215	7.3	135	195	28	60	1.3	55.5767	1	0	0	0	1	1	0	0	1	1	0	1	0
0.168	60.386	54	1	180	87	26.8519	98	126	78	0		0	0	0	0	0	0	71	160	8.6	164	93	33	93	0.9	87.9359	1	0	0	1	1	1	0	0	0	0	0	0	0
0.248	73.073	63	2	162.5	67	25.3728	83	130	80	0		0	0	0	0	0	0	132	161	7.5	178	89	53	99	0.7	84.5148	1	0	0	0	1	1	0	0	0	0	0	0	0
0.295	77.658	61	1	157	69.5	28.1959	92	142	88	0		0	0	0	0	0	0	129	176	7.6	219	86	51	128	1.3	56.121	1	0	1	0	1	0	0	0	0	0	0	1	0
0.26	72.587	70	2	160	58.5	22.8516	86	120	70	0		0	0	0	0	0	0	127	122	6.9	118	46	34	64	0.8	70.9122	0	1	0	0	1	1	0	0	1	0	0	0	0
0.266	76.026	60	2	158	65	26.0375	90.5	124	85						0			106	219	6.2	185	120	58	88	0.7	85.356	0	0	0	0	1	1	0	0	0	0	0	0	0
0.21	66.738	78	1	169	54	18.9069	78	126	74	0		0	0	0	0	0	0	115	137	4.6	142	75	41	48	1.1	64.7404	1	0	1	0	1	0	0	0	0	0	0	1	0
0.332	96.341	50	1	172	88	29.7458	105	130	80	0		0	0	0	0	0	0	107	164	6.5	145	162	32	83	1.3	58.4328	1	0	0	0	1	1	0	0	1	0	0	0	0
0.427	123.447	58	1	161	53	20.4467	73	160	90	2	20	0	1	0	0	0	0	77	192	8.5	200	111	42	101	2.3	29.3514	0	1	0	1	0	0	0	0	0	0	0	1	0
0.223	86.804	54	1	168	63.5	22.4986	84	130	80	2	20	0	0	0	0	0	0	104	91	7	145	113	43	74	1	77.8686	1	0	0	0	1	0	0	0	0	0	0	1	0
0.323	81.706	65	1	168	72	25.5102	96	140	90	0		5	0	0	0	0	0	149	184	7.6	142	113	31	82	1	74.9923	1	0	0	0	1	0	0	0	0	0	0	1	0
0.171	71.518	59	2	153	62	26.4855	79.5	110	76						0			139	219	6.9	165	120	45	81	0.9	64.086	0	0	0	0	1	0	0	0	0	0	0	1	0
0.275	99.906	73	1	165	63	23.1405	82.5	170	80	2	20	0	0	0	0	0	0	91	107	6.3	262	178	35	138	1.3	54.1119	0	1	1	0	1	0	0	0	0	0	0	0	0
0.333	99.008	53	1	175	96	31.3469	108	130	80	1		2	0	0	0	0	0	111	126	5.7	154	475	33	57	0.9	88.2702	1	0	0	0	1	1	0	0	1	0	0	0	0
0.332	91.004	61	2	161	56.5	21.797	83	150	80	0		0	0	0	0	0	0	68	63	7.2	164	108	50	74	0.6	101.633	1	0	0	0	1	0	0	1	1	0	0	0	0
0.24	70.22	68	2	160	53	20.7031	83	128	78	0		0	0	0	0	0	0	119	150	7.3	166	76	66	57	0.9	62.2654	1	0	0	0	1	1	0	0	0	0	0	1	0
0.214	76.399	75	1	162	71	27.0538	97.5	180	80	2	40	0	0	0	0	0	1	111	117	6	125	72	30	57	1.3	53.8158	0	0	0	0	0	1	0	1	1	1	0	0	0
0.31	71.316	78	2	146.5	61.7	28.7482	101	160	80	0		0	1	0	0	0	0	166	155	7.9	371	156	38	302	2.1	22.7775	1	0	0	0	0	1	0	0	0	0	0	0	0
0.259	75.019	63	2	159	61.5	24.3266	83.5	128	70	0		0	0	0	0	0	0	105	189	6.4	153	60	57	73	0.9	63.2383	0	0	0	0	0	0	0	0	0	0	0	1	0
0.234	59.196	70	1	162	65.7	25.0343	89	120	70	2	15	0	0	0	0	0	0	122	193	10.4	144	102	30	89	1.1	66.1784	0	1	0	1	1	0	0	1	0	1	0	0	0
0.233	69.881	51	2	162	70	26.6728	89	120	70	0		0	0	0	0	0	0	133	143	6.7	163	95	46	84	0.8	75.6205	0	0	1	0	1	1	0	1	0	0	0	0	0
0.241	60.074	72	2	146.5	46	21.433	79	118	68						0			110	208	6.6	187	119	63	86	0.6	98.2691	1	0	0	0	1	0	0	0	0	0	0	1	0
0.271	77.491	62	1	171	77	26.3329	98.5	120	70	2	20	0	0	0	0	0	0	90	205	8.8	265	170	37	162	1.3	55.9361	0	1	0	1	1	0	0	0	0	0	0	0	0
0.262	80	75	1	175	56	18.2857	75	160	64	2	13	2	0	0	0	0	0	108	189	6.4	164	82	43	86	1.3	53.8158	0	0	0	0	1	0	0	1	0	0	0	1	0
0.31	100.314	70	1	165	61	22.4059	86.5	120	70	2	15	5	0	0	0	0	0	133	135	6.4	175	84	43	88	0.9	83.4233	1	0	0	0	0	1	0	0	0	1	0	0	0
0.203	74.31	58	1	171	69.5	23.768	89	144	84	0		0	0	0	1	0	1	126	197	6.9	162	55	56	71	1.2	62.1852	1	0	1	0	1	0	0	1	0	0	0	0	0
0.345	88.234	69	1	162	76	28.959	95.5	116	78						0			105	245	7.2	239	155	35	136	1	74.0887	0	0	0	0	1	1	0	1	0	0	0	1	0
0.2	85.077	57	1	177	78	24.8971	94.5	100	65	2	60	0	0	0	0	0	0	92	139	8.3	116	67	43	50	1	77.0186	0	0	0	1	1	0	0	0	0	0	0	1	0
0.291	85.943	57	2	153	62.8	26.8273	95	190	100	0		0	0	0	0	0	0	113	184	7.8	195	108	54	108	0.7	86.2494	0	0	0	1	1	1	0	1	1	0	0	0	0
0.217	93.061	50	1	170	78	26.9896	91	130	80	0		0	0	0	0	0	0	141	167	7.3	186	192	38	102	1	79.0947	1	0	1	0	1	1	0	1	0	0	0	0	0
0.332	84.865	62	1	183	87	25.9787	104	120	70	1		0	0	0	0	0	0	108	131	7.1	175	121	48	90	0.9	85.504	1	0	0	0	1	1	0	1	0	0	0	0	0
0.268	107.968	54	1	170	79	27.3356	91	140	90	0		0	0	0	0	0	0	199	339	8.5	144	116	51	60	1.2	63.0938	1	0	1	0	1	1	0	0	0	0	0	1	0
0.334	104.35	65	1	173	85	28.4005	102	110	80	0		0	0	0	0	0	0	107	53	9	300	211	45	167	1.2	60.7633	0	0	0	1	0	1	0	0	0	0	0	1	0
0.277	66.554	60	1	172	59	19.9432	79.5	152	80	2	20	0	0	0	1	0	0	116	160	7.9	215	73	64	112	1	76.2208	1	0	0	1	1	1	0	0	0	0	0	0	0
0.337	84.444	77	2	145.5	46	21.7286	71	127	64	0		0	0	1	1	0	1	112	229	6.4	207	110	51	113	1.4	36.463	0	1	0	0	1	0	1	1	0	0	1	1	0
0.201	71.376	42	2	153	55	23.4952	85	140	90	0		0	0	0	0	0	0	150	196	6.7	179	43	68	84	0.7	91.7655	1	0	1	0	1	0	0	0	0	0	0	0	0
0.262	103.085	62	1	165	69	25.3444	93.5	140	80	0		0	0	0	0	0	0	131	162	7.6	175	168	31	88	1.3	55.9361	1	0	0	0	1	1	0	0	0	0	0	0	0
0.249	68.393	66	2	150	58	25.7778	89	120	83	0		0	0	0	0	0	0	100	110	7.1	167	102	50	85	0.7	83.7204	1	0	1	0	1	0	0	0	0	0	0	0	0
0.339	80.614	67	2	162	56	21.3382	87.5	150	80	0		0	0	0	0	0	0	119	144	6.7	191	70	76	81	0.6	99.7154	1	0	1	0	1	1	0	1	0	0	0	1	0
0.235	63.818	78	1	158	60	24.0346	93	136	61	0		0	0	0	0	0	0	122	325	6.2	142	75	53	60	1.4	49.013	0	1	1	0	1	0	0	1	1	1	0	1	0
0.29	74.73	50	2	149	43.5	19.5937	70	108	64						0			93	112	5.5	221	87	58	116	0.7	88.5743	0	0	0	0	1	0	0	0	0	0	0	0	0
0.276	64.994	70	1	171.5	66.5	22.6096	87.8	130	70	0		1	0	0	0	0	0	133	290	9	227	151	34	120	1	73.8726	0	1	0	0	0	0	0	0	0	0	0	0	0
0.293	104.023	66	1	171	60	20.5191	86.5	120	70	0		0	0	0	0	0	0	141	239	7.3	215	77	90	82	0.8	96.7174	1	0	0	0	1	1	0	0	0	0	0	0	0
0.147	63.016	59	1	168.5	70.5	24.8307	91.5	125	70	2	1	2	0	0	0	0	0	133	192	7.2	201	122	43	124	0.8	98.944	0	0	0	0	1	0	0	0	0	0	0	0	0
0.407	101.718	76	2	150	58	25.7778	89	150	80	0		0	0	0	0	0	0	130	199	7.7	154	229	27	84	0.8	69.7382	1	0	0	0	1	1	0	1	0	0	1	0	1
0.259	77.744	52	2	162	82	31.2452	96.5	104	72	0		0	0	0	0	0	0	154	142	7	203	125	52	111	0.7	87.8719	1	0	1	0	1	0	0	0	0	0	0	1	0
0.224	73.056	50	1	167.5	108	38.4941	124	130	70	0		0	0	0	0	0	1	144	236	6	185	174	36	106	1.1	70.8565	1	0	0	0	1	0	0	0	0	0	0	0	0
0.324	74.857	65	1	168	71.8	25.4393	91	154	90	0		1	0	0	0	0	0	136	171	7.1	208	161	51	109	0.9	84.6878	1	0	0	0	1	0	0	0	0	0	0	0	0
0.2	74.962	76	2	173	70	23.3887	99.5	160	70	0		0	0	0	0	0	0	161	147	6.8	174	85	69	59	1	53.906	0	1	1	0	1	1	0	1	0	0	0	0	0
0.247	79.034	56	1	158	62.5	25.0361	85.5	120	70	2	20	2	0	0	0	0	0	105	253	6.9	181	115	48	102	1.1	69.245	0	1	0	0	1	0	1	0	0	0	0	0	0
0.242	56.614	57	2	156	68.5	28.1476	101.5	159	80	0		0	0	0	0	0	0	77	149	7.5	109	57	34	48	1.1	51.1955	1	0	0	1	1	1	0	0	0	0	0	0	0
0.242	56.614	57	2	156	78	32.0513	106.5	145	88	0		0	0	0	0	0	0	145	224	7.6	109	57	34	38	1.1	51.1955	1	0	0	1	1	1	0	0	0	0	0	0	0
0.228	72.82	67	1	176	78	25.1808	101.5	156	90	1		2	0	0	0	0	0	97	76	8.9	217	75	59	119	1.4	50.5491	0	1	0	1	1	1	0	0	0	0	0	0	0
0.25	71.141	55	1	175	83.5	27.2653	104	130	80	2	20	5	0	0	0	0	0	104	215	6.1	139	89	47	43	1.5	48.5887	0	0	0	0	0	0	0	0	0	0	0	0	0
0.293	92.299	51	1	176	78	25.1808	93	130	80	0		0	0	0	0	0	0	158	202	8.4	212	112	44	118	1	78.7773	0	0	0	1	1	1	0	0	0	0	0	0	0
0.315	100.746	66	2	152	54	23.3726	78.5	115	74						0			164	336	7.2	143	81	42	67	0.8	71.7643	1	0	0	1	1	0	0	0	0	0	0	1	0
0.238	54.942	54	1	171	82	28.0428	95	140	80	0		0	0	0	0	0	0	125	196	8	128	131	37	69	1.5	48.77	1	0	0	0	1	1	0	0	0	0	0	1	0
0.259	90.137	53	1	179.5	88.5	27.4672	102.5	136	70	2	15	0	0	0	0	0	0	134		9.8	121	82	29	62	0.9	88.2702	0	0	0	1	1	0	1	0	0	0	0	1	0
0.265	85.334	54	1	175	94.5	30.8571	110	150	90	0		1	0	0	0	0	0	140	174	7	137	115	39	71	0.9	87.9359	0	1	1	0	1	1	0	0	1	0	0	1	0
0.297	82.867	69	1	168	67	23.7387	95.5	155	93	0		0	0	0	0	0	0	118	200	7.8	146	81	40	78	1.5	46.4026	1	0	1	0	1	0	0	0	0	0	0	0	0
0.147	81.044	59	1	168	64.5	22.8529	89.5	140	80	1		0	0	0	0	0	0	254	252	8.9	211	129	40	128	0.8	98.944	0	1	0	0	1	1	0	0	0	0	0	1	0
0.277	83.788	44	2	165	57	20.9366	76	124	85	0		0	0	0	0	0	0	188	180	7.8	170	79	39	93	0.8	77.9211	1	0	0	0	1	0	0	0	0	0	0	0	0
0.341	89.667	60	2	166	66	23.9512	82	140	80	0		0	0	0	0	0	0	173	146	7.8	231	128	53	122	0.8	73.1664	0	1	1	0	1	0	0	0	0	0	0	0	0
0.333	93.42	52	1	162	62	23.6244	86.5	130	80	2	20	0	0	0	0	0	0	117	213	7.4	152	71	47	80	0.8	101.513	0	1	0	1	1	1	0	0	0	0	0	1	0
0.155	74.596	69	1	176	66	21.3068	84.5	128	74	0		0	0	0	0	0	0	150	208	7	137	50	50	58	1	74.0887	1	0	0	0	1	0	1	0	0	0	0	0	0
0.302	83.826	56	1	170	71	24.5675	92	128	78	1		0	0	0	0	0	0	88	147	7	192	116	45	99	0.9	87.2891	1	0	1	0	1	0	0	0	0	0	0	1	0
0.219	74.79	59	2	158	61.5	24.6355	86	130	80	0		0	0	0	0	0	0	163	238	8.1	175	120	54	89	0.9	64.086	0	0	0	0	1	1	0	0	0	0	0	1	0
0.327	115.907	82	1	157	65	26.3702	97	130	60	1		0	0	0	0	0	0	93	155	6.4	185	110	48	85	1.4	48.5179	1	0	1	0	1	1	0	0	0	0	0	1	0
0.295	102.43	59	1	165	75	27.5482	94.5	160	80	0		0	0	0	0	0	0	144	93	7	165	104	32	90	0.9	86.3693	1	0	0	0	0	1	0	0	0	0	0	0	0
0.278	79.158	77	2	148	53	24.1965	78.5	140	70	0		0	0	0	0	0	0	108	193	6.7	164	96	52	88	0.7	81.1412	1	0	0	0	1	1	0	0	0	0	0	0	0
0.416	90.369	73	1	165	89	32.6905	111.5	147	83	0		0	0	0	0	0	0	100	146	6.1	155	133	36	85	1.6	42.5823	1	0	0	0	0	1	0	0	0	0	0	1	0
0.27	83.075	71	2	160	79	30.8594	100	163	90	0		0	0	0	0	0	0	171	197	7.5	147	117	39	76	0.8	70.7083	1	0	1	0	1	0	0	0	0	0	1	0	0
0.395	88.701	56	2	158	85	34.049	103	120	80	0		0	0	0	0	0	0	113	163	8.2	177	131	57	88	0.6	103.413	1	0	0	1	1	1	0	1	0	0	0	0	0
0.256	83.047	50	2	152	93	40.2528	124	128	86	0		0	0	0	0	0	0	184	201	9.3	165	122	45	89	0.7	88.5743	1	0	1	0	1	1	0	0	0	0	0	0	0
0.242	88.32	64	1	162	81	30.8642	102.5	128	66	0		2	0	0	0	0	0	139	145	6.5	214	494	30	67	1.7	40.7798	0	1	1	0	1	1	0	1	0	0	0	0	0
0.248	82.792	66	2	154	65	27.4077	90.5	150	90	0		0	0	0	0	0	0	84	141	6.5	134	78	46	59	0.8	71.7643	1	0	0	0	1	1	0	0	1	1	1	1	0
0.308	84.004	55	2	158.5	78	31.0482	109	120	80	2	10	0	0	0	0	0	0	125	250	7.8	188	107	45	109	0.9	65.0059	1	0	0	0	1	1	0	0	0	0	0	1	0
0.267	74.73	32	2	165	66	24.2424	86	130	70						0			75	77	5.9	184	105	62	89	0.6	115.854	0	0	0	0	0	0	0	0	0	0	0	0	0
0.274	92.892	76	2	152	86	37.223	106	130	60	0		0	0	0	0	0	0	136	219	6.8	233	332	35	95	1	53.906	0	1	1	0	0	1	0	0	0	0	0	0	0
0.157	63.411	60	1	167.5	62	22.0985	87.5	142	90	1		0	0	0	0	0	0	83	210	7.4	164	73	50	70	1	76.2208	0	0	0	1	0	0	0	0	0	0	0	0	0
0.256	99.41	78	1	163	69	25.9701	93.5	140	80	0		0	0	0	0	0	0	95	135	6.6	168	77	45	82	1.1	64.7404	0	1	1	0	1	1	0	0	0	0	0	0	0
0.253	70.08	58	1	169	78	27.31	99	143	77	0		0	0	0	0	0	0	135	135	7.7	118	129	28	57	1	76.7471	1	0	1	0	1	1	0	1	1	0	0	1	0
0.192	75.277	46	1	167	65	23.3067	85	120	80	0		0	0	0	0	0	0	170	191	9.1	174	85	47	105	1.1	72.0661	1	0	1	0	1	0	0	0	0	0	0	1	0
0.244	71.85	60	2	159.5	74	29.0878	105	130	90	0		0	0	0	0	0	0	102	125	5.9	205	133	45	117	0.6	101.974	1	0	1	0	1	0	0	0	0	0	0	1	0
0.168	62.182	61	1	167	89	31.9122	117.5	128	78	0		0	0	0	0	0	0	141	134	6.9	153	172	44	36	0.9	85.7868	1	0	1	0	1	1	0	1	0	0	0	0	0
0.321	108.421	67	2	158	57	22.8329	78.5	159	85	0		0	0	0	0	0	0	127	127	6.5	161	128	51	73	0.8	71.5456	0	0	0	0	1	0	0	0	0	0	0	1	0
0.254	67.25	44	2	146	68	31.9009		120	80	0		0	0	0	0	0	0	126	121	6.6	136	106	45	66	0.7	90.9029	1	0	0	0	1	1	0	1	1	0	0	1	0
0.244	80.498	65	1	159	56	22.151	89	130	80	1		0	0	0	0	0	0	172	136	7.9	170	158	42	96	1.2	60.7633	1	0	1	0	1	0	0	0	0	0	0	0	0
0.252	72.466	66	2	158	69	27.6398	102	140	90						0			219	219	7.6	168	232	49	71	1	55.4721	0	0	0	1	0	1	0	0	1	0	0	1	0
0.375	100.62	61	2	154	73.5	30.9917	97	126	76	0		0	0	0	0	0	0	124	167	6.8	205	104	47	87	0.9	63.6538	1	0	0	0	1	0	0	0	0	0	0	1	0
0.244	84.27	49	2	150	49	21.7778	85	120	70	2	20	0	0	0	0	0	0	87	210	6	285	676	37	123	1.8	29.9053	0	1	0	0	1	0	0	0	0	0	0	0	0
0.19	74.651	65	2	156.5	66.5	27.1514	87	160	94	0		0	0	0	0	0	0	110	142	7.1	157	161	33	82	0.7	83.9803	1	0	0	0	1	1	0	0	0	0	0	0	0
0.278	90.323	63	1	163	68	25.5937	94.5	150	90	2	10	0	0	0	0	0	0	135	119	6.9	152	51	43	88	1.1	67.609	1	0	1	0	1	1	0	0	0	0	0	0	0
0.342	85.875	63	2	164	67	24.9108	96.5	165	96	0		0	1	0	1	0	2	184	60	10	253	308	37	116	1.6	32.5553	0	0	0	1	0	0	0	0	0	0	0	0	0
0.224	85.306	65	1	164	59	21.9363	75	120	90	0		2	0	0	0	0	0	124	132	7.6	193	59	48	108	0.8	97.0177	0	0	0	0	1	0	0	0	0	0	0	0	0
0.285	92.148	70	1	169	82.5	28.8855	107	130	60	1		0	0	0	0	0	0	124	169	7	175	176	40	82	1.3	54.5748	0	1	1	0	1	1	0	0	0	0	0	1	0
0.234	70.197	66	2	144	40.7	19.6277	70	141	71	0		0	0	0	0	0	0	192	195	8.6	202	107	58	104	1.2	44.9469	0	0	0	0	0	1	0	0	0	0	0	1	0
0.258	76.433	65	2	165	64	23.5078	89	140	80	0		0	0	0	0	0	0	136	138	7.3	217	237	38	119	0.8	71.9871	0	1	0	0	1	1	0	0	0	0	0	0	0
0.235	78.905	57	1	167	82	29.4023	104	170	90	0		0	0	0	0	0	0	122	200	9.6	292	737	32	93	1.4	52.2353	0	0	0	1	0	1	0	0	0	0	0	1	0
0.357	97.468	54	1	170	74	25.6055	93	150	90	0		0	0	0	1	0	0	152	147	6.5	163	147	36	93	0.9	87.9359	1	0	0	0	1	0	0	0	0	0	0	0	0
0.181	68.804	74	2	152	59	25.5367	77.5	120	70	0		0	0	0	0	0	0	230	266	7	214	139	52	108	1.3	40.0403	1	0	1	0	1	0	0	1	0	0	1	1	0
0.331	95.792	59	1	170	70	24.2215	89	142	90	2	5.5	0	0	0	0	0	0	113	217	6.9	129	101	38	68	1	76.4813	1	0	0	0	1	1	0	1	0	0	0	0	0
0.262	64.914	67	2	157	49	19.8791	79	116	60	0		0	0	0	0	0	0	253	249	8.4	155	112	33	105	1	55.303	1	0	0	0	0	1	0	0	0	0	0	0	0
0.297	83.679	61	2	158	63	25.2363	87	175	95	0		0	0	0	0	0	0	99	155	6.6	155	160	40	77	0.8	72.9213	1	0	1	0	1	0	0	0	0	0	0	1	0
0.292	86.725	77	1	171	87.5	29.9237	108.5	170	90	0		0	0	0	0	0	0	117	189	6.5	226	244	42	104	2.2	29.1692	0	1	1	0	0	1	0	1	1	0	1	1	0
0.243	83.462	63	2	165	57.5	21.1203	75.5	150	80	0		0	0	0	0	0	0	139	104	6.7	216	45	76	93	0.7	84.5148	0	0	0	0	1	0	0	0	0	0	0	0	0
0.216	87.093	62	1	165	58.5	21.4876	89	150	86	2	30	3	0	0	0	0	0	153	221	6.9	169	90	50	88	1.2	61.349	1	0	0	0	1	1	0	0	0	0	0	0	0
0.472	127.822	52	1	170	74.5	25.7785	89	126	66	1		0	0	0	0	0	0	167	153	8.6	167	72	51	90	1.3	57.9694	1	0	1	0	1	0	1	1	0	0	0	0	0
0.296	78.876	62	2	156.5	62	25.3141	92	140	80	0		0	0	0	0	0	0	98	144	7.3	195	199	36	127	0.9	63.444	0	1	0	1	1	1	0	1	1	0	0	1	1
0.17	67.864	66	1	165	60	22.0386	83	120	80						0			113	143	6.5	160	55	41	82	1.2	60.5753	0	0	1	0	1	0	0	0	0	0	0	0	0
0.259	79.803	66	1	173	78	26.0617	99	130	70	2	10	0	0	0	0	0	0	109	231	7	139	71	44	64	1	74.7602	1	0	0	0	1	1	0	1	0	0	0	0	0
0.189	70.567	54	1	170	71	24.5675	92	126	72	0		0	0	0	0	0	0	148	166	6.9	188	145	59	90	0.9	87.9359	1	0	0	0	1	1	0	0	0	0	0	1	0
0.297	94.812	68	1	165	99	36.3636	122	130	70	1		2	0	0	0	0	0	151	180	7.9	145	298	25	57	0.8	96.1331	0	1	1	0	1	1	0	1	0	0	0	0	0
0.234	108.821	61	2	160	75	29.2969	99	142	76	0		0	0	0	0	0	0	171	230	10.7	215	156	45	104	0.7	85.0701	0	0	0	1	1	0	0	0	0	0	0	1	0
0.183	65.504	48	1	173	74	24.7252	85.5	132	81						0			131		6.7	170	83	52	87	1.1	71.4462	1	0	0	0	1	0	0	0	0	0	0	1	0
0.194	62.175	54	2	159.8	85	33.2863	110.5	150	90	0		0	0	0	0	0	0	272	233	10.4	248	118	62	150	0.8	74.7481	0	0	0	1	1	0	0	0	0	0	0	1	0
0.273	74.73	53	1	164	51	18.9619	73	140	90	0		2	0	0	0	0	0	112	181	7.1	119	39	51	46	0.9	88.2702	1	0	0	1	1	0	0	0	0	0	0	0	0
0.258	78.36	65	2	157.5	52	20.9625	79.5	160	100	0		0	0	0	0	0	0	134	213	10	181	65	50	96	0.7	83.9803	0	1	0	1	1	0	0	0	0	0	0	0	0
0.335	84.385	42	2	158	40	16.0231	66	103	67	0		0	0	0	0	0	0	156	100	8.1	175	82	43	105	0.5	135.304	0	1	0	0	1	0	0	0	0	0	0	0	0
0.311	95.479	58	1	163.5	55	20.5744	76	130	80	0		0	0	0	0	0	0	154	127	6.7	160	114	38	89	1.1	68.7535	1	0	0	0	1	1	0	1	0	0	0	1	0
0.272	91.417	55	1	170	81.5	28.2007	99	160	94	2	10	5	0	0	0	0	0	147	178	7	204	206	35	126	1	77.579	1	0	0	0	1	0	0	0	0	0	0	0	0
0.199	65.997	53	2	151	75	32.8933	105.5	162	105						0			191	155	8.3	182	164	52	84	0.7	87.5328	0	0	0	1	1	0	1	0	0	0	0	0	0
0.313	87.313	53	2	158	72	28.8415	72	115	70	0		0	0	0	0	0	0	131	121	6.9	122	73	40	55	0.6	104.575	1	0	1	0	1	1	0	0	0	0	0	1	0
0.164	60.669	40	1	166	95	34.4753		138	92						0			113	140	6.2	237	253	35	128	1.7	44.8623	1	0	1	0	1	1	0	1	0	0	0	0	0
0.256	84.772	60	1	169	70	24.5089	98	120	70						0			100	161	7.2	190	76	47	109	1	76.2208	0	1	1	0	1	1	0	0	0	1	0	0	0
0.265	73.06	50	1	169	91	31.8616	103	120	70	0		0	0	0	0	0	0	295	281	9.1	186	158	31	115	1	79.0947	0	0	0	1	1	1	0	0	1	0	0	1	0
0.332	110.566	66	1	153	67	28.6215	95.5	120	80	0		0	0	0	0	0	0	151	148	7.2	208	138	36	132	1	74.7602	1	0	0	0	1	1	0	1	0	0	0	1	0
0.283	83.925	53	1	166	62	22.4996	85.5	108	61						0			104	149	6.4	176	51	55	81	0.9	88.2702	1	0	0	0	1	0	0	0	0	0	0	1	0
0.335	88.086	51	1	167	77	27.6095	101	130	88						0			112	165	6.4	216	233	47	130	1	78.7773	1	0	1	0	1	1	0	0	0	0	0	1	0
0.318	89.86	60	1	171	64.5	22.0581	88	124	82	1		0	0	0	0	0	0	157	182	7.8	200	105	34	127	0.8	98.6069	1	0	0	0	1	0	0	0	0	0	0	0	0
0.216	68.635	58	2	153.6	56.5	23.9478	82.5	130	70	0		0	0	0	0	0	0	114	154	6.8	215	156	42	114	0.9	64.3088	1	0	0	0	1	0	0	0	0	0	0	0	0
0.44	101.014	70	2	149	47	21.1702	82	128	72	0		0	0	0	0	0	0	134	339	7.7	225	170	50	107	0.9	61.9001	1	0	1	0	1	1	0	0	0	0	0	1	0
0.314	80.198	63	1	161	63	24.3046	89	135	75						0			173	218	8.1	174	147	46	83	1.2	61.15	0	1	1	0	1	1	0	0	0	0	0	1	0
0.295	88.84	61	1	170	80	27.6817	102	130	80	1		0	0	1	1	0	1	131	174	7	145	105	52	55	1.2	61.5518	1	0	1	0	1	0	0	0	0	0	0	1	0
0.211	77.021	62	1	175	66	21.551	87.5	136	81	0		0	0	0	0	0	0	146	209	7.2	147	58	41	71	0.8	97.9528	0	0	0	0	1	0	1	0	0	0	0	0	0
0.27	64.577	74	1	158	63	25.2363	89.5	120	70	1		2	0	0	0	0	0	91	195	6.5	138	105	39	70	1.4	49.5396	1	0	0	0	1	0	0	0	0	0	0	0	1
0.327	123.331	50	2	165	70	25.7117	90	150	85	0		0	0	0	0	0	0	358	310	10.5	177	635	33	49	0.8	75.9251	0	0	0	1	0	1	0	1	0	0	0	0	0
0.331	109.105	73	2	146.5	53.5	24.9275	89	150	76	0		0	0	0	0	0	0	87	199	5.9	158	114	50	73	0.8	70.3107	0	1	0	0	1	1	0	1	1	0	0	1	0
0.199	80.298	68	1	165	65	23.8751	95	110	60	0		0	0	0	0	0	0	130	225	6.9	186	103	39	87	1.3	54.8969	1	0	1	0	1	0	0	0	0	0	0	1	0
0.153	66.223	72	2	157	62	25.1532	94	143	87						0			96	196	6.5	150	211	37	73	0.7	82.2546	1	0	0	0	1	0	0	0	0	0	0	1	0
0.155	66.908	58	1	155.5	62	25.6408	86.5	110	80	1		2	1	0	0	0	0	123	121	6.8	145	89	32	86	1	76.7471	1	0	0	0	1	1	0	1	1	0	0	1	0
0.3	76.467	67	2	152	84	36.3573	105	120	90	0		0	0	0	0	0	0	135	165	6.8	178	129	46	84	1	55.303	1	0	0	0	1	0	0	0	0	0	0	0	1
0.18	67.333	66	1	169	80.6	28.2203	97	140	100	0		0	0	0	0	0	0	106	167	8.1	278	193	52	148	1.4	50.7036	0	1	0	1	1	0	0	1	0	0	0	0	0
0.286	83.994	56	1	160	68.5	26.7578	96	150	90	0		3	0	0	0	0	0	180		8.5	205	155	41	140	1	77.2958	1	0	0	0	1	1	0	0	0	0	0	1	0
0.211	66.503	58	1	164	71	26.398	93	128	78	2	7.5	0	0	0	0	0	0	141	185	7.3	182	142	44	111	1	76.7471	1	0	1	0	1	0	0	0	0	0	0	1	0
0.355	97.369	64	1	161	57	21.9899	86	110	80	0		0	0	0	0	0	0	159	164	7.5	179	57	40	107	0.8	97.3235	1	0	0	0	1	0	0	0	0	0	0	0	0
0.403	90.37	67	1	165	73	26.8136	100.5	120	80	0		0	0	0	0	0	0	151	132	7.3	177	70	45	98	0.9	84.1684	1	0	0	0	1	0	0	0	0	0	0	0	0
0.337	121.723	65	1	171	64.5	22.0581	87.5	120	70	2	5	3	0	0	0	0	0	103	167	7	182	83	51	105	0.9	84.6878	0	0	0	0	1	0	1	0	1	0	0	0	0
0.214	74.911	65	1	168	89.5	31.7106	110	140	90	0		0	0	0	0	0	0	119	178	6.8	237	228	31	137	2.4	27.3057	0	1	1	0	0	1	0	1	0	0	0	0	0
0.258	66.679	65	2	150	49	21.7778	72	162	69	0		0	0	0	0	0	0	95	86	8	179	141	48	75	1.6	32.3494	0	0	0	1	1	0	0	1	1	0	0	0	0
0.268	73.948	63	2	152	48.5	20.992	74	125	70	0		1	0	0	0	0	0	115	138	6.4	207	104	60	98	0.8	72.4453	0	0	0	0	1	0	0	0	0	0	0	1	0
0.247	66.87	74	1	161	58	22.3757	82.5	140	80	1		0	0	0	0	0	0	116	188	7.3	189	293	30	79	1.1	65.436	1	0	0	0	1	0	0	0	0	0	0	0	0
0.526	116.754	61	2	152	58.5	25.3203	83	130	80	0		0	0	0	0	0	0	113	211	8.2	238	50	117	79	1.1	50.4955	1	0	0	1	1	1	0	1	0	0	0	1	0
0.229	67.643	26	1	180	82	25.3086	90.5	150	99	0		3	0	0	0	0	0	156		8.9	212	105	52	135	1	90.323	1	0	0	1	1	0	0	0	0	0	0	0	0
0.254	83.047	51	1	165	66.5	24.4261	89	130	80	1		1	0	0	0	0	0	123	180	6.4	229	179	43	127	1	78.7773	1	0	0	0	1	0	0	0	0	0	0	1	0
0.359	89.576	70	2	165	62	22.7732	92	150	87	0		0	0	0	0	0	0	140	163	7.3	189	70	57	84	1.3	40.4945	0	0	0	0	1	1	0	1	0	0	1	0	0
0.393	116.305	44	1	166.5	86.6	31.2384	105	144	97	0		0	0	0	0	0	0	183	209	7.7	148	117	32	94	0.9	91.6687	1	0	1	0	1	0	0	0	0	0	0	0	0
0.325	96.044	55	1	170	65	22.4913	86	130	80	0		0	0	0	0	0	0	149	159	7.4	172	53	48	101	1.1	69.4988	0	0	0	0	1	0	0	0	0	0	0	0	0
0.215	66.725	74	1	161	56.8	21.9127		116	70						0			94	204	5.9	140	55	29	82	0.7	110.24	0	0	0	0	1	0	0	0	0	0	0	0	0
0.423	97.225	70	2	155	54	22.4766	80.5	120	90	0		0	0	0	0	0	0	102	171	7.3	175	52	46	102	0.6	98.8327	0	1	0	1	1	0	0	0	0	0	0	0	0
0.344	99.788	60	2	153	49	20.9321	75.5	124	70	0		0	0	0	0	0	0	105	61	9	209	54	77	89	0.8	73.1664	0	0	0	1	0	0	0	0	0	0	0	0	0
0.32	94.242	45	1	163.5	80	29.9264	93.5	115	70	2	50	0	0	0	0	0	0	134	274	8.4	203	436	23	108	1.2	65.4728	0	1	0	1	1	0	0	0	0	0	0	0	1
0.139	81.16	59	2	148	56	25.5661	88	120	70	0		1	0	0	0	0	0	145	213	7.5	228	83	53	136	0.6	102.323	1	0	1	0	1	0	0	0	0	0	0	1	0
0.205	64.387	53	1	164	65	24.1672	85	130	80	0		0	0	0	0	0	0	133	168	7.5	214	135	53	128	1.1	70.0234	1	0	0	0	1	0	0	0	0	0	0	0	0
0.175	75.364	64	1	163	47.5	17.878	73	130	70	1		0	0	0	0	0	0	121	171	7.4	144	52	54	60	0.9	84.9547	1	0	1	0	1	0	1	0	0	0	0	0	0
0.25	74.64	53	1	168	65	23.03	85.5	122	74	0		2	0	0	0	0	0	111	69	6.4	171	105	51	80	0.9	88.2702	0	0	0	0	1	0	0	0	0	0	0	1	0
0.257	75.048	53	2	154	58.7	24.7512	79	140	80	0		0	0	0	0	0	0	128	127	8.7	199	80	58	109	1	57.9981	0	1	0	1	1	0	0	0	0	0	0	1	0
0.229	84.027	58	2	150	85	37.7778	110	140	90	0		0	0	0	0	0	0	135	156	7	183	136	55	90	0.7	85.9455	1	0	0	0	1	0	0	1	0	0	0	0	0
0.257	84.327	55	2	153	57.4	24.5205	84	120	80						0			134	89	8.5	238	459	33	44	1.5	36.0528	0	1	1	0	0	1	0	1	0	0	0	1	0
0.297	95.712	50	1	172	68	22.9854	89	126	80	1		3	0	0	0	0	0	153	185	6.9	179	419	51	64	0.8	102.325	1	0	0	0	1	0	0	1	0	0	0	0	0
0.234	70.197	60	2	159.5	61	23.9778		144	79						0												0	0	0	0	0	0	0	0	0	0	0	0	0
0.433	103.615	42	1	175	99	32.3265	110	176	100						0			238	136	10.9	188	172	35	103	1.1	73.4093	0	0	0	1	1	1	0	0	1	0	0	0	0
0.212	86.772	66	1	164	65	24.1672	89	140	70	0		0	0	0	0	0	0	130	165	6.3	162	86	61	71	1.2	60.5753	1	0	0	0	1	1	0	0	0	0	0	0	0
0.333	98.916	43	1	170	72	24.9135	90	130	70	0		0	0	0	0	0	0	122	183	7.2	226	111	50	136	1.1	73.0595	0	1	0	1	1	0	0	0	0	0	0	0	0
0.262	65.803	67	1	175	77	25.1429	95	110	60	1		0	0	0	0	0	0	73	108	5.6	160	56	41	83	1	74.5324	1	0	0	0	1	1	0	0	0	1	0	0	0
0.243	79.263	70	2	160	73	28.5156		130	90	0		0	0	0	0	0	0	162	330	7.7	200	127	62	92	1.2	44.4132	1	0	1	0	1	1	0	1	0	0	0	1	0
0.234	80.264	32	1	167	98	35.1393	114	140	100	1		0	0	0	0	0	0	91	99	6.6	196	74	40	141	1	86.595	0	0	0	0	1	0	0	0	0	0	0	1	0
0.195	68.84	75	1	175.5	72	23.3764	97	127	53						0			115	128	7.2	204	151	43	105	1.2	59.0236	0	0	0	1	1	1	0	1	0	0	0	1	0
0.29	72.665	55	2	153	69	29.4758	91	128	70	0		0	0	0	0	0	0	124	318	6.9	158	73	58	73	0.8	74.4702	1	0	1	0	1	0	0	0	0	0	0	1	0
